# Supplementary material for: Integrated Mechanisms of Polarity–Based Extracts of Cucumis melo L. Seed Kernels for Airway Smooth Muscle Relaxation via Key Signaling Pathways Based on WGCNA, In Vivo, and In Vitro Analyses
Source: Pharmaceuticals (Basel). 2022 Dec 7;15(12):1522. doi: 10.3390/ph15121522 (PMC9784679; doi:10.3390/ph15121522)
Supplement: Supplementary file 1 [file pharmaceuticals-15-01522-s001.zip]

Archive with 1 entries (1 files):
- pharmaceuticals-1987324-supplementary.pdf
